# Supplementary material for: Unsupervised classification of plethysmography signals with advanced visual representations
Source: Front Physiol. 2023 May 23;14:1154328. doi: 10.3389/fphys.2023.1154328 (PMC10242092; doi:10.3389/fphys.2023.1154328)
Supplement: Supplementary file 1 [file Presentation1.zip]

Archive with 2 entries (2 files):
- Appendices.tex
- __MACOSX/._Appendices.tex
