# Supplementary material for: Unsupervised classification of plethysmography signals with advanced visual representations
Source: Front Physiol. 2023 May 23;14:1154328. doi: 10.3389/fphys.2023.1154328 (PMC10242092; doi:10.3389/fphys.2023.1154328)
Supplement: Supplementary file 1 [file Presentation1.zip › Appendices.tex]

\section{Peak detection algorithm}
\label{appendix: peak detection}

In the following, let $\mathbf{x} = (x_1,...x_T) \in \mathbb{R}^{T}$ be a univariate sequence. 

Peak detection algorithm consists in finding all local maxima and removing those whose prominence is below a prominence threshold.
A data point $x_t$ is considered as a local maximum if $x_t>x_{t-1}$ and $x_t> x_{t+1}$. 
Considering a user-defined window size $w_{len}$ and a local maximum $x_u$, its prominence is computed as follows: 
\begin{enumerate}
    \item \textbf{Finding left prominence:} Denote $s_u$ the last time point such as the sequence $(x_{l_u},...,x_{u-1})$, where $l_u = \max(0,u-\lfloor w_{len}/2\rfloor)$, intersects the horizontal line $y = x_u$. If there is no intersection, $s_u = l_u$. Left prominence is defined as: $pl_u = x_u - \min(x_{s_u},...,x_{u-1})$.
    
    \item \textbf{Finding right prominence:} Denote $e_u$ the first time point such as the sequence $(x_{u+1},...,x_{r_u})$, where $r_u = \min(T,u+\lfloor w_{len}/2\rfloor)$, intersects the horizontal line $y = x_u$. If there is no intersection, $e_u = r_u$. Right prominence is defined as: $pr_u = x_u - \min(x_{u+1},...,x_{e_u})$.
    
    \item \textbf{Set prominence:} Prominence of the local maximum $x_u$ is defined as $p_u = \max(pl_u,pr_u)$
\end{enumerate}
Figure \ref{fig:Prominence} illustrates the prominence computation. Considering a minimum prominence $p_{min}$, only local maxima with a prominence greater than $p_{min}$ are considered as peaks. This method is implemented in Python Scipy package\footnote{\href{https://docs.scipy.org/doc/scipy/reference/generated/scipy.signal.find_peaks.html}{https://docs.scipy.org/doc/scipy/reference/generated/scipy.signal.find\_peaks.html}}.

\begin{figure}[ht]
    \centering
    \includegraphics[scale=0.8]{Pictures/prominence.png}
    \caption{The prominence is $left_u$. There is no intersection between the horizontal line and the curve on the right side, the right search space is bounded by the user defined window size.}
    \label{fig:Prominence}
\end{figure}

\section{$\text{Dynamic Time Warping (DTW)}$}
\label{appendix: DTW}
Considering two sequences $\mathbf{x} \in \mathbb{R}^m$ and $\mathbf{y} \in \mathbb{R}^n$, $\text{DTW}$ is solution of the optimization problem:
\begin{equation}
    \label{eq: DTW}
    \text{DTW}(\mathbf{x},\mathbf{y}) = \min \limits_{W \in \mathcal{W}_{mn}^{\alpha}} \sqrt{\sum \limits_{i=1}^{m} \sum \limits_{j=1}^{n} W_{ij} |x_i-y_j|^{2}}
\end{equation}
where $\mathcal{W}_{mn}^{\alpha} = \{W \in \mathcal{W}_{mn} | W_{ij} = 0 \text{ if } |i-j| > \alpha \}$ are all the warping matrix which respect Sakoe-Chiba constraint parametrized by $\alpha  > 0 $. A warping matrix $W \in \{0,1\}^{m \times n}$ is a monotonic non-linear mapping between  $\mathbf{x}$ and $\mathbf{y}$ such that $x_i$ is mapped to $y_j$ if $W_{ij} =1$. $W$ path starts from the upper-left corner (1, 1) and connects the lower-right corner (m, n) using only $\rightarrow$, $\downarrow$, $\searrow$ moves. A warping matrix minimizing Equation \ref{eq: DTW} is called an optimal warping matrix.

\section{Batch Stochastic Subgradient DTW Barycenter Averaging (BS-DBA)}
\label{appendix: BS-DBA}
In the following, let $\mathcal{X}= \{\mathbf{x}^{(1)},\dots,\mathbf{x}^{(N)}\}$ and $F_{X}(\mathbf{y}) = \frac{1}{N} \sum \limits_{i = 1}^{N} \text{DTW}^2(\mathbf{y},\mathbf{x}^{(i)})$ where $\mathbf{y} \in \mathbb{R}^L$. Then, the subgradient of $F_X$ at point $\mathbf{y}$ is: 
\begin{equation}
    \nabla F_X(\mathbf{y}) = \frac{2}{N} \sum \limits_{u=1}^{N} \Big( V^{(u)}\mathbf{y}-W^{(u)}\mathbf{x}^{(u)} \Big)
\end{equation}
where $W^{(u)} \in \mathcal{W}_{Ln}^{\alpha}$ is the optimal warping matrix between $\mathbf{y}$ and $\mathbf{x}^{(u)}$ as defined in Appendix \ref{appendix: DTW} and $V^{(u)}$ is a diagonal matrix in $\mathbb{N}^{L \times L}$ such that:
\begin{equation}
    V_{i,i}^{(u)} = \sum \limits_{j=1}^{n} W_{ij}^{(u)}
\end{equation}

BS-DBA is presented in Algorithm \ref{alg:BS-DBA}. If the initialization sequence $\mathbf{y}_{ini}$ is not given, it is set to a vector of size $L$ sampled from an uniform distribution on $[0,1]$. The learning rate scheduler $\eta$ is taken from \cite{schultz2018}: 
\begin{equation}
    \eta^{(t)} = \begin{cases}
    \eta^{(t-1)} - (\eta_0-\eta_1)/\beta & \text{if } 1 \leq t \leq \beta \\
    \eta_1 & \text{otherwise}
    \end{cases}
\end{equation}
where $\eta_0 = \eta^{(0)} = 0.05$, $\eta_1 = 0.01$, $n_b$ is the batch size and $\beta = \left \lfloor {N/n_b}\right \rfloor +1$ is the number of iteration for one epoch. The learning rate only decreases during the first epoch then it remains fix to $\eta_1$. The algorithm stopping criteria is the total number of iterations.

\begin{algorithm}
\caption{BS-DBA}
\label{alg:BS-DBA}
\textbf{Parameters: } $n_{epochs}$ the number of epochs, $L$ the length of the averaging time-series, $n_b$ the size of a batch, $n_{it}$ the number of iterations, $\eta$ the learning rate scheduler\\
\textbf{Inputs: } $X = (\mathbf{x}^{(1)},\dots,\mathbf{x}^{(N)})$ a set of time-series, $\mathbf{y}_{ini}$ (optional) the starting sequence \\
\textbf{Output: } $\mathbf{y}^*$ the best average time-series \\
\begin{algorithmic}
\If{$\mathbf{y}_{ini} \text{ is given}$}
\State $\mathbf{y}^{(0)} \gets \mathbf{y}_{ini}$
\Else
\State $\textit{Initialize } \mathbf{y}^{(0)} \in \mathbb{R}^L$
\EndIf
\State $\textit{Initialize best solution } y^* \gets y^{(0)}$
\For{$epoch=1,\dots,n_{epochs}$}
\State $\textit{Batches} \gets \textit{randomly partition $X$ in batches of size $n_b$}$
\For{$\textit{batch} \in \textit{batches}$}
\For{$\mathbf{x}^{(k)} \in \textit{batch}$}
\State $P^{(k)} \gets \textit{Optimal warping path between $\mathbf{y}^{(t-1)}$ and $\mathbf{x}^{(k)}$}$
\State $W^{(k)} \gets \textit{Warping Matrix of } P^{(k)}$
\State $V^{(k)} \gets \textit{Valence Matrix of } P^{(k)}$
\EndFor
\State $\textit{Update temporal solution:}$
\begin{equation*}
    \mathbf{y}^{(t)} \gets \mathbf{y}^{(t-1)} - \eta^{(t)} \frac{2}{n_b} \sum \limits_{k=1}^{n_b} \Big( V^{(k)}\mathbf{y}-W^{(k)}\mathbf{x}^{(k)} \Big)
\end{equation*}
\State $\textit{Update best solution such that: } \mathbf{y}^* = \min\big(F_X(\mathbf{y}^*),F_X(\mathbf{y}^{(t)})\big)$
\If{$ t \geq n_{it}$}
\State $\textbf{break}$
\EndIf
\EndFor
\EndFor
\end{algorithmic}
\end{algorithm}
